# Supplementary material for: Modulation of Stemness and Differentiation Regulators by Valproic Acid in Medulloblastoma Neurospheres
Source: Cells. 2025 Jan 7;14(2):72. doi: 10.3390/cells14020072 (PMC11763699; doi:10.3390/cells14020072)
Supplement: Supplementary file 1 [file cells-14-00072-s001.zip]

Archive with 1 entries (1 files):
- cells-3337326-supplementary.pdf
